# Supplementary material for: Bub1 autophosphorylation feeds back to regulate kinetochore docking and promote localized substrate phosphorylation
Source: Nat Commun. 2015 Sep 24;6:8364. doi: 10.1038/ncomms9364 (PMC4598568; doi:10.1038/ncomms9364)
Supplement: Supplementary Data 1 — Bub1 phosphosites and autophosphorylation sites identified by SILAC and Mass spectrometry. [file ncomms9364-s2.xlsx]

## Sheet: Final combined
Protein Name	Position of pSTY	Phosphorylated amino acid	Peptide Sequence_E1	Peptide Sequence_E2	Peptide Sequence_E3	Charge state_E1	Charge state_E2	Charge state_E3	m/z_E1	m/z_E2	m/z_E3	ppm_E1	ppm_E2	ppm_E3	Mascot Score_E1	Mascot Score_E2	Mascot Score_E3	PTM score_E1	PTM score_E2	PTM score_E3	Phosphopeptide ratio (WT:KD) Normalized by Protein ratio_E1	Protein ratio (WT:KD)_E1	Phosphopeptide ratio (WT:KD) Normalized by Protein ratio_E2	Protein ratio (WT:KD)_E2	Phosphopeptide ratio (WT:KD) Normalized by Protein ratio_E3	Protein ratio (WT:KD)_E3	PhosphositePlus
Bub1	148	T	L(ph)TETHLPAQAR			2			663.824			-2			18			63.88			3.69	1.04					N
Bub1	173	T	TSEPLHNVQVLNQMI(ph)TSK		NQMIT(ph)SK	3		2	709.686		455.203	1		-1	29		13	56.67		52.77	40.53	1.04			30.9833	1.5	N
Bub1	176	S	(ph)SNPGNNMACISK	(ph)SNPGNNMACISK	(ph)SNPGNNMAC	2	2	2	690.78	686.772	530.665	0	-1	0	53	51	28	85.46	91.57	41.85	42.03	1.04	1	1.6			Y
Bub1	198	S	NQGSELSGVI(ph)SSACDK	NQGSELSGVI(ph)SSACDK	LSGVI(ph)SSACDK	2	2	2	870.374	866.368	612.776	1	2	1	66	67	44	111.87	96.66	92.11	43.89	1.04	1	1.6	12.9953	1.5	N
Bub1	199	S			LSGVIS(ph)SACDK			2			612.776			1			19			81.51							N
Bub1	213	T		RVI(ph)TISK			2			448.752			1			23			16.1				1	1.6			N
Bub1	217	S			(ph)SEYSVHSSLA			2			580.237			0			14			3.65							N
Bub1	247	S	GE(ph)SEFSFEELR		GE(ph)SEFSFEELR	2		2	705.285		710.291	1		1	46		23	94.59		37.98	0.74	1.04			0.836	1.5	N
Bub1	250	T		GESEF(ph)SFEELR			2			705.285			1			45			56.1				1.31	1.6			N
Bub1	314	S	LHQVVETSHEDLPA(ph)SQER	LHQVVETSHEDLPA(ph)SQER	TSHEDLPA(ph)SQE	3	3	2	719	719	647.255	2	1	1	32	29	37	23.41	23.6	39.19	0.88	1.04	1.31	1.6			Y
Bub1	331	S	MGPSVG(ph)SQQELR	MGPSVG(ph)SQQELR	MGPSVG(ph)SQQELR	2	2	2	689.807	697.804	689.807	0	0	-1	52	44	31	71.8	5.46	62.3	1.47	1.04	1.52	1.6	1.05933	1.5	Y
Bub1	375	S			ALV(ph)SPATSQ			2			477.221			0			24			43.32							Y
Bub1	392	T			AQ(ph)TVTDSMFAVA			2			668.78			2			14			73.26							N
Bub1	402	S	AQTVTDSMFAVA(ph)SK	AQTVTDSMFAVA(ph)SK	AQTVTDSMFAVA(ph)SK	2	2	2	772.351	776.343	772.353	-1	1	0	53	51	17	107.82	74.81	48.6	58.09	1.04	1	1.6			N
Bub1	419	S			FKPQ(ph)SGAE			2			476.207			0			22			58.87					7.754	1.5	N
Bub1	452	T		VANTSSFHTTPNTSLGMVQA(ph)TPSK	TSLGMVQA(ph)TPSK		3	2		858.064	658.303		1	1		30	27		35.73	127.99			3.03	1.6	1.30467	1.5	Y
Bub1	454	T	VANTSSFHTTPNTSLGMVQATP(ph)SK			3			855.403			0			29			23.71			39.95	1.04					N
Bub1	459	T	VQP(ph)SPTVHTK			2			587.287			1			17			37.98			1.39	1.04					Y
Bub1	461	T			QPSP(ph)TVH			2			423.182			1			17			18.28							Y
Bub1	510	S	(ph)SSGAWGVNK	(ph)SSGAWGVNK	(ph)SSGAWGVNK	2	2	2	497.217	493.211	497.217	-1	1	-1	47	60	24	83.81	97.24	65	49.36	1.04	312.5	1.6	14.4687	1.5	Y
Bub1	511	S			S(ph)SGAWGVNK			2			497.218			-1			30			54.78					16.1813	1.5	Y
Bub1	525	S		IISSLS(ph)SAFHVFEDGNK	IISSLS(ph)SAFHVFE		2	2		965.951	758.858		0	-1		44	27		144.98	81.57			1	1.6			Y
Bub1	552	T	(ph)TFGER		(ph)TFGER	2		2	350.141		350.141	2		0	22		13	31.97		35.8	8.34	1.04			4.20267	1.5	N
Bub1	563	S	LP(ph)SKPK	LP(ph)SKPK		2	2		375.202	375.202		2	1		17	13		27.69	18.28		8.38	1.04	8.12	1.6			Y
Bub1	589	T	CNK(ph)TLAPSPK	CNK(ph)TLAPSPK	(ph)TLAPSPK	2	2	2	606.295	598.281	401.204	0	0	0	29	28	26	39.19	69.17	4.22	73.63	1.04	1	1.6	16.626	1.5	Y
Bub1	596	S		(ph)SPGDFTSAAQLASTPFHK	PK(ph)SPGDFT		2	2		971.441	464.695		1	0		91	26		114.22	72.16			1.82	1.6	0.970667	1.5	Y
Bub1	614	S	(ph)SPGDFTSAAQLASTPFHK			2			975.448			0			95			112.44			1.97	1.04					N
Bub1	618	S	LPVE(ph)SVHILEDK			2			733.872			-2			52			39.82			5.86	1.04					N
Bub1	640	S	QCTQATLD(ph)SCEENMVVPSR		QCTQATLD(ph)SCEE	2		2	1157.97		761.268	0		2	45		21	15.8		81.51	1.2	1.04					Y
Bub1	655	S	DGKF(ph)SPIQEK	DGKF(ph)SPIQEK	F(ph)SPIQEK	3	3	2	410.192	410.192	468.719	1	-1	-2	32	33	15	54.78	83.81	93.69	1.86	1.04	2.06	1.6	1.77533	1.5	Y
Bub1	661	S	FSPIQEK(ph)SPK	FSPIQEK(ph)SPK		2	2		628.817	620.802		1	0		19	18		56.01	56.1		3.22	1.04	8.68	1.6			Y
Bub1	667	S	QAL(ph)SSHMYSASLLR			2			827.389			0			72			87.76			22.63	1.04					Y
Bub1	679	S	L(ph)SQPAAGGVLTCEAELGVEACR	L(ph)SQPAAGGVLTCEAELGVEACR	SLLRL(ph)SQPAAGGVLTCE	2	3	2	1189.54	790.028	931.463	-1	0	1	56	20	13	78.82	31.98	78.4	9.92	1.04	1	1.6	4.86667	1.5	Y
Bub1	752	S	LL(ph)SGLSK			2			403.219			0			14			61.19			30	1.04					N
Bub1	759	S			PV(ph)SSYPNTFE			2			610.747			-1			23			31.72							N
Bub1	764	T			PVSSYPN(ph)TFE			2			610.747			-1			26			77.93							N
Bub1	778	T			(ph)TEFQLGSK			2			499.228			0			18			25.44					2.67267	1.5	N
Bub1	960	T	G(ph)TIFTAK	G(ph)TIFTAK	G(ph)TIFTAK	2	2	2	413.203	409.197	413.204	0	0	0	38	35	37	35.44	26.52	52.77	53.34	1.04	625	1.6	13.3587	1.5	N
Bub1	969	S			CET(ph)SGFQCVE			2			648.719			2			22			61.5							Y
																#REF!
